# Supplementary material for: Interpretable machine learning for identifying ICU readmission risk in subgroups with probabilistic rules
Source: J Am Med Inform Assoc. 2025 Oct 29;33(3):690–9. doi: 10.1093/jamia/ocaf171 (PMC12981653; doi:10.1093/jamia/ocaf171)
Supplement: ocaf171_Supplementary_Data [file ocaf171_supplementary_data.zip]

Archive with 3 entries (3 files):
- latex_source.zip
- supp.pdf
- TF-JAMI250172_Log_Rpt.html
